# Supplementary material for: Stellate cells and mesenchymal stem cells in benign mammary stroma are associated with risk factors for breast cancer – an observational study
Source: BMC Cancer. 2018 Feb 27;18:230. doi: 10.1186/s12885-018-4151-x (PMC6389039; doi:10.1186/s12885-018-4151-x)
Supplement: Supplementary file 3 — Table S2. Single immunohistochemistry data. Sortable by cell location and morphology, and by reduced clinical data. (XLSX 15 kb) [file 12885_2018_4151_MOESM3_ESM.xlsx]

## Sheet: For stat anal with no Ki67
Patient	Duct_ALDH	SP_ALDH	RO_ALDH	RO_Trypt	RO_SSEA	Menop	Parity	Fam_hist	BRCA
1	0.025	0.875	0.025	0.153846	0.05	0	1-2	1	2
3	0.0689655	0.0689655	0.137931	0.928571	0.075	0		1	1
4	0	0.384615	0	0.84375	0.4	1		1	2
6	0	0.846154	0	0.76	0.55	0	1-2	1	1
7	0	0.777778	0.222222	0.526316	0.675	0	0	0	0
8					0.266667	1	1-2	0	0
11	0.05	0	0.025	0.65	0.8	0	0	1	0
12	0.0909091	0.909091	0	0.818182	0.0952381	1	0	1	0
13	0.15	0.9	0.375	0.916667	0.7	0	0	0	0
14	0.151515	1	0.121212		0.375	1	3-4	0	0
15	0.235294	0.882353	0.176471	0.8125	0.473684	0	3-4	0	0
16	0.210526	1	0	0.848485	0.235294	1	1-2	0	0
17	0	0.928571	0	0.166667	0.075	0	3-4	0	0
18	0.2	0.85	0	0.375	0.3	0	0	0	0
19	0.272727	0.363636	0	0.761905	0.65	0	0	0	0
20	0.153846	1	0.115385	0.533333	0.175	1	1-2	0	0
21	0.05	0.975	0.15	0.95	0.65	0	3-4	1	0
22	0.0952381	0	0	0.214286	0.166667	0	0	0	0
23	0.025	1	0	0.384615	0.421053	0	0	0	0
24	0.0833333	0.916667	0.5	1	0.95	0	0	0	0
25	0.647059	0.882353	0.235294	0.684211	0.514286	0	0	0	0
26	0	1	0.05	0.475	0.45	0	0	0	0
27	0	0.192308	0.0769231	0.583333	0.325	0	0	0	0
28	0.375	0.325	0.075	0.125	0.425	0	0	0	0
30	0.075	1	0.4	0.425	0.575	0	1-2	0	0
31	0	0.928571	0	1	0.5	0	0	0	0
33	0.0526316	0.368421	0.105263	0.806452	0.375	1	3-4	0	0
34	0	0.742857	0.142857	0.928571	0.1	0	0	0	0
36	0.2	1	0.1	0.461538	0.125	0	1-2	0	0
37	0.25	1	0.0833333	0.3	0.464286	0	0	0	0
39	0	0.909091	0.181818	1	0.166667	1	1-2	0	0
40	0	1	0	0.3	0.175	0	0	0	0
42					0.677419	1	1-2	1	1
45	0	0	0	0.928571	0.175	1	1-2	1	2
46	0	0	0	0.2	0.675	0	1-2	1	1
48					0.866667	1	0	0	0
49	0.103448	0.413793	0.0344828	0.72973	0.1625	0	1-2	1	1
50	0.3			0.95	0.85	0		1	1
51	0.075	0.15	0	1	0.2	0	1-2	1	2
52	0	0	0	0.525	0.5	0	3-4	1	2
53					0.44	1	0	0	0
54					0.6875	1	0	0	0
55	0.15	1	0.15	0.275862	0.25			1	2
56	0.0952381	0.761905	0.285714	0.775	0.525	0	0	1	1
58	0	0.275	0	0.65625	0.725	0	1-2	1	2
59	0.181818	0.848485	0.212121	1	0.85	0	0	1	0
60	0.275	0.875	0.375	0.952381	0.85	0	0	1	1
61	0.1	0.7	0.3	1	0.722222	0	0	0	0
62	0.125	0.5	0.0833333	0.975	0.775	0	1-2	1	2
63	0.275	0.975	0.05	0.9	0.6625	0	3-4	1	2
64	0	0.941176	0.352941	0.9	0.875	1	0	1	1
67	0	0.857143	0	0.642857	0.6	1	0	1	0
68	0.333333	1	0.238095	0.9	0.75	0		1	1
71	0.0869565	0.869565	0.391304	0.5	0.1	1	3-4	1	0
74	0.166667	1	0.25	0.75	0.45	1	3-4	0	0
75	0.05	0.925	0.325	0.542857	0	0	3-4	0	0
76	0.04	0.8	0.56	0.625	0.675	1	3-4	0	0
77	0.025	0.525	0.025	0.075	0.175	1	3-4	1	0
78	0.0833333	0.625	0.125	0.625	0.55	0	1-2	1	0
79					0.285714	1	3-4	0	0
81	0.2	1	0.16	0.7	0.375	1	0	1	1
82	0	0	0	0.208333	0.225		1-2	1	2
83	0.208333	0.0833333	0	0.939394	0.375	0	0	1	2
84	0.475	0.175	0.025	0.925	0.55	0	0	1	2
85	0	0.142857	0	0.111111	0.235294	0	0	1	1
86	0.025	0.75	0	0.675	0.425	0	3-4	1	1
87	0	0.24	0.08	0.909091	0.814815	1	3-4	1	0
88					0.363636	1	3-4	0	0
89	0.05	0.425	0.575	0	0.425	0	1-2	1	0
90					0.368421	1	0	0	0
91	0.275	0.625	0.075	0.725	0.425	0	0	0	0
93	0.0333333	0.933333	0.1	0.5	0.293103	1	3-4	1	1
94	0	0.8	0.15	0.296296	0.475	1	1-2	1	1
95	0.075	0.5	0	0.954545	1	0	1-2	1	1
96	0.05	0.475	0.025	0.769231	0.2	1	3-4	0	0
97	0.677419	0.83871	0.322581	0.666667	0.65	0	0	1	0
98	0.0869565	0.695652	0.0434783	0.909091	0.325	0	0	0	0
99	0.1	0.075	0.175	0.85	0.15	0	1-2	1	1
100	0.05	0.825	0.075	0.666667	0.325		1-2	1	2
101					0.642857	1		1	2
103	0	0	0	0.25	0.3	0	0	0	0
104	0.075	0.9	0.05	0.925	0.55	0	0	1	1
105	0.6	1	0.5	0.428571	0.025	1	3-4	0	0
106	0	0.6	0	0.888889	0.25	1	3-4	0	0
107	0.0526316	0.157895	0	0.371429	0.225		1-2	1	2
108	0.0454545	0.409091	0	0.666667	0.075		1-2	1	1
110	0	0.0714286	0	0.5625	0.425	0	1-2	1	2
111	0	0.0526316	0	0.8125	0.7875	0	3-4	1	1
112	0	0.25	0	0.222222	0.225	0	1-2	1	1
113	0	0.181818	0	0.923077	0.888889	1	1-2	1	1
114	0.125	0.05	0	0.772727	0.175		3-4	1	2
116					0.5625	0	1-2	1	1
117	0	0.344828	0	0.05	0.175	0	0	1	1
118	0.0588235	0.647059	0.235294	0.53125	0.7	0	3-4	1	2
119	0.075	0.4	0	0.473684	0.5	0	1-2	1	1
120	0.171429	0.971429	0.0571429	0.275	0.25		3-4	1	2
122	0.458333	1	0.416667	0.5	0.225806	0	1-2	1	2
123	0.03125	0.96875	0	0.357143	0.425	1	1-2	1	1
124	0.05	0.675	0.025	0.65	1	0	1-2	1	1
125	0.3	0.7	0.125	0.85	0.35	0	1-2	1	2
126	0	0.176471	0	0.3	0.5	0	3-4	1	2
